# Supplementary material for: A universal SARS‐CoV DNA vaccine inducing highly cross‐reactive neutralizing antibodies and T cells
Source: EMBO Mol Med. 2022 Sep 2;14(10):e15821. doi: 10.15252/emmm.202215821 (PMC9538582; doi:10.15252/emmm.202215821)
Supplement: Supplementary file 4 — Source Data for Figure 1 [file EMMM-14-e15821-s001.xlsx]

## Sheet: Blad1
	Figure 1a											Figure 1b											Figure 1f											Figure 1g												Figure 1h
	Antibodies in to Spike WH1 variant in Balb/c mice after three vaccinations											Antibodies in to Spike Beta variant in Balb/c mice after three vaccinations											Antibodies in to Spike WH1 variant in Balb/c mice after three prime-boost vaccinations with indicated vaccines											NAbs to Delta and Omicron variant in Balb/c mice after three vaccinations												Abs to S proteins of the WH1, Beta, and Delta variants in mice immunized three times with OC-2.4
	Yellow is OD above cut off (3 times the OD of the negative sera at the same dilution)											Yellow is OD above cut off (3 times the OD of the negative sera at the same dilution)											Yellow is OD above cut off (3 times the OD of the negative sera at the same dilution)												The Virus Neutralisation Titre (VNT) was read manually by a person blinded to the groups. All samples were set in quadruplicate											Yellow is OD above cut off (3 times the OD of the negative sera at the same dilution)
			Dilution of serum							End poit titre				Dilution of serum							End poit titre				Dilution of serum							End poit titre														S-WH1	Dilution	Pvax
			60	360	2160	12960	77760	466560						60	360	2160	12960	77760	466560						60	360	2160	12960	77760	466560				NT against Delta variant at 96h post infection													60	0.3596	0.0866
	pVAX		0.0562	0.0523	0.0513	0.0513	0.0492	0.0508		<60		pVAX		0.0612	0.0614	0.0526	0.0535	0.0519	0.0564		<60		pVAX		0.1011	0.0767	0.0715	0.0706	0.0727	0.0721		<60															360	0.1154	0.0696
			0.06	0.0589	0.0501	0.0629	0.0537	0.0526		<60				0.0607	0.0656	0.054	0.0574	0.0562	0.0561		<60				0.0995	0.0764	0.078	0.0735	0.0754	0.0741		<60				VNT50	Comment										2160	0.0765	0.0714
			0.0553	0.0527	0.0503	0.0597	0.0546	0.0588		<60				0.0556	0.0653	0.0551	0.0564	0.0556	0.0623		<60				0.0819	0.0739	0.0721	0.0704	0.0726	0.0724		<60		pVAX pool		<16	CPE in all wells										12960	0.0779	0.0696
			0.0636	0.0532	0.0507	0.0567	0.0518	0.0626		<60				0.0576	0.0626	0.0541	0.0565	0.0558	0.0642		<60				0.2693	0.1012	0.0783	0.0733	0.0724	0.0728		<60															77760	0.0596	0.0656
			0.0552	0.0518	0.0482	0.0569	0.0524	0.0636		<60				0.0601	0.06	0.0536	0.0568	0.057	0.0543		<60				0.1059	0.0791	0.0746	0.0749	0.0722	0.0728		<60		rS/QS21		128	CPE in all wells att 256										466560	0.065	0.0611
																									0.0943	0.0775	0.0733	0.0792	0.0764	0.0717		<60
	Mean		0.05806	0.05378	0.05012	0.0575	0.05234	0.05768				Mean		0.05904	0.06298	0.05388	0.05612	0.0553	0.05866						0.0882	0.0791	0.0761	0.0756	0.0729	0.0753		<60		OC-2.4 DNA		384	Marginal CPE in one well at 256									S-Beta
	Cut-off (3 x mean)		0.17418	0.16134	0.15036	0.1725	0.15702	0.17304				Cut-off (3 x mean)		0.17712	0.18894	0.16164	0.16836	0.1659	0.17598						0.0916	0.0763	0.0768	0.0835	0.077	0.0765		<60															60	0.2924	0.1299
																									0.0889	0.0781	0.0786	0.0716	0.0725	0.0723		<60		rS/QS21+OC-2.4		256	CPE in two wells at 256										360	0.0977	0.0611
	OC-2.4		3.5902	3.4376	2.5348	0.927	0.239	0.0855		777760		OC-2.4		4,0	4,0	2.9149	0.975	0.256	0.1159		777760				0.0904	0.0775	0.074	0.0757	0.0749	0.0748		<60															2160	0.0632	0.0582
			3.5717	3.4424	2.7073	1.134	0.3007	0.1023		777760				4,0	3.8804	2.9846	1.2116	0.3164	0.1304		777760													Serum only		No CPE											12960	0.0666	0.066
			3.5638	3.387	2.4553	0.8846	0.2294	0.0867		777760				3.8952	3.7913	2.6445	0.8795	0.2338	0.1184		777760		Mean		0.13154	0.08146	0.0749	0.07254	0.07306	0.07284																	77760	0.0583	0.0613
			3.6793	3.6762	2.7517	1.3894	0.3831	0.1152		777760				3.9123	3.9034	3.2487	1.301	0.3547	0.1307		777760		Cut-off (3 x mean)		0.39462	0.24438	0.2247	0.21762	0.21918	0.21852				Post control		512	CPE in two wells at 512										466560	0.0589	0.0543
			3.8578	3.7808	2.5639	0.8776	0.2392	0.091		777760				4,0	3.7815	2.7864	0.9374	0.2603	0.105		777760
																							S/QS21 x 3		4	2.8958	1.8818	0.684	0.1893	0.1054		12960		Delta only			100% CPE in all wells
																									4	2.7324	2.6564	1.4524	0.4217	0.1502		777760														S-Delta	60	0.3206	0.0793
																									4	2.9278	2.8644	1.8895	0.7691	0.2212		466560															360	0.1135	0.0613
																									4	4	2.945	1.7212	0.6133	0.1756		777760															2160	0.0629	0.0589
																									4	4	4	1.6944	0.5498	0.1708		777760		NT against Omicron variant at 96h post infection													12960	0.0594	0.0555
																									4	4	4	1.6008	0.5602	0.2133		777760															77760	0.0536	0.0523
																									4	2.9024	2.8097	1.807	0.8236	0.2777		466560				VNT50	Comment										466560	0.0539	0.0536
																									4	4	2.859	1.8442	0.6653	0.2247		466560		pVAX pool		<16	CPE in all wells
	Figure 1c																								4	4	2.9309	2.1497	0.7805	0.2463		466560
																									4	4	2.952	1.7051	0.6516	0.2004		777760		rS/QS21		24	Unclear if cell growth or CPE at 32
	NAbs to WH1 variant in Balb/c mice after three vaccinations
		The Virus Neutralisation Titre 50% (VNT50) was read manually by a person blinded to the groups. All samples were set in quadruplicate																					OC-2.4 DNA x 3		2.9268	2.4122	1.2685	0.4064	0.1502	0.0898		12960		OC-2.4 DNA		64	CPE in two wells at 1:64
																									4	4	1.967	0.7368	0.2266	0.1067		777760
	NT against WH1 variant at 96h post infection																								4	2.8214	1.5524	0.5065	0.1853	0.098		12960		rS/QS21+OC-2.4		96	No comments
																									4	2.8088	1.3784	0.4004	0.1446	0.089		12960
			VNT50	Comment																					2.4216	2.381	1.2443	0.37	0.1364	0.0918		12960		Serum only		No CPE
	pVAX pool		<16	CPE in all wells																					2.6809	2.386	1.1826	0.3474	0.1314	0.0881		12960
																									2.7524	2.5746	1.4396	0.4851	0.1632	0.0938		12960		Post control		48	CPE in two wells at 512
	OC-2.4 DNA		256	CPE in one well at 256																					2.657	2.2633	1.1188	0.3226	0.1266	0.0875		12960
																									2.5356	2.3803	1.2081	0.3748	0.1383	0.0877		12960		Omicron only			100% CPE in all wells
	Post control		128																						2.4185	2.4689	1.3	0.395	0.1491	0.09		12960
	Virus only			100% CPE in all wells																			S/QS21 x 1 + OC-2.4 DNA x 2		4	2.6527	2.0821	0.9616	0.3183	0.1191		777760
																									4	2.6421	2.1584	0.8782	0.2537	0.1059		777760
																									4	2.2277	1.1352	0.3088	0.1166	0.0843		12960
																									4	2.7514	1.8882	0.6524	0.1942	0.0948		12960
																									4	2.8381	1.5428	0.4923	0.165	0.092		12960
	Figure 1d																								4	2.7824	1.7008	0.5313	0.1936	0.0941		12960
																									4	4	2.0534	0.7193	0.2361	0.1897		777760
	NAbs to Beta variant in Balb/c mice after three vaccinations																								4	2.7904	1.9128	0.6942	0.2292	0.0984		777760
		The Virus Neutralisation Titre (VNT) was read manually by a person blinded to the groups. All samples were set in quadruplicate																							4	2.8094	1.9616	0.7844	0.2121	0.1048		777760
																									4	2.6025	1.5704	0.4729	0.1448	0.0938		12960
	NT against Beta variant at 96h post infection
			VNT50	Comment
	pVAX pool		<16	CPE in all wells
	OC-2.4 DNA		2048	CPE in two well at 2048
	Post control		128
	Virus only			100% CPE in all wells
[truncated: 13 more columns]
