# Supplementary material for: A universal SARS‐CoV DNA vaccine inducing highly cross‐reactive neutralizing antibodies and T cells
Source: EMBO Mol Med. 2022 Sep 2;14(10):e15821. doi: 10.15252/emmm.202215821 (PMC9538582; doi:10.15252/emmm.202215821)
Supplement: Supplementary file 5 — Source Data for Figure 2 [file EMMM-14-e15821-s003.xlsx]

## Sheet: Blad1
			Figure 2e	Raw data from IFNgamma SFC/million PBMC from all rabbits given vehicle with in vivo EP four times
				Each data point represents a mean of triplicate wells
			day 14												day 35												day 56												Day 77
		Rabbit no.	K27	K28	K29	K30	K31	K32	K48	K49	K50	K51	K52	K53	K27	K28	K29	K30	K31	K32	K48	K49	K50	K51	K52	K53	K27	K28	K29	K30	K31	K32	K48	K49	K50	K51	K52	K53	K27	K28	K29	K30	K31	K32	K48	K49	K50	K51	K52
		N pool 10 μg/mL	2.5		0	0	0	0	0	0		2.5		2.5	5		0	0	0	0	0	10	2.5	0	0	10	0	5	0	0	0	0	10	10	7.5		82.5	0	2.5	2.5	0	0	2.5		0		2.5	2.5	2.5
		RBD pool: 10 μg/mL	2.5		0	0	0	0	0	0		0		5	0		0	0	0	0	0	7.5	2.5	0	2.5	2.5	0	5	7.5	0	0	0	30	0	25		75	0	2.5	0	5	0	2.5		0	55	15	0	0
		M pool: 10 μg/mL	0		0	0	0	0	0	5		0		5	2.5		0	2.5	0	2.5	0	12.5	0	0	5	5	5	2.5	5	0	0	0	27.5	2.5	7.5		47.5	2.5	5	0	0	0	2.5		0	25	0	0	7.5
		N protein: 1 μg/mL	0		0	0	0	0	5	2.5		10		20	32.5		0	0	5	12.5	7.5	22.5	0	15	0	12.5	5	2.5	25	0	0	0	47.5	7.5	42.5		97.5	5	7.5	0	0	7.5	0	10	5	17.5	17.5	0	0
		S-GS pro: 1 μg/mL	0		0	0	0	5	10	2.5		15		7.5	7.5		0	0	0	2.5	2.5	0	2.5	0	0	2.5	0	2.5	2.5	2.5	2.5	0	0	0	2.5		40	0	2.5	0	2.5	5	7.5		0	5	12.5	2.5	2.5
		Bat-N pool 10 μg/mL	0		0	2.5	2.5	0		0		0		2.5	0		0	0	0	2.5	2.5	0	2.5		2.5	5	0	2.5	5	0	2.5	0	60	0	15		45	12.5	2.5	0	0	0	0		0	45	0	0
		Con A 2 μg/mL	3480		1917.5	2082.5	950	1657.5	3540	4640		1725		6280	2797.5		335	3785	2137.5	3917.5	1822.5	4430	1327.5	1235	1357.5	2787.5	3497.5	2235	4035	1255	4272.5	2032.5	3150	1340	1435		7095	3145	1332.5	2302.5	1132.5	6775	3570	3570	115	1740	1382.5	1715	1385
		Media	0		0	0	0	5	0	0		2.5		2.5	0		0	0	0	0	0	20	0	0	0	2.5	2.5	2.5	5	0	0	0	0	2.5	0		2.5	2.5	5	2.5	2.5	5	5	7.5	0	2.5	20	0	7.5
			Figure 2f	Raw data from IFNgamma SFC/million PBMC from all rabbits given 84 µg OC-2.4 DNA with in vivo EP four times
				Each data point represents a mean of triplicate wells
			day 14																		day 35																		day 56
		Rabbit no.	K36	K37	K38	K57	K58	K59	K39	K40	K41	K54	K55	K56	K57	K58	K59	K60	K61	K62	K36	K37	K38	K57	K58	K59	K39	K40	K41	K54	K55	K56	K57	K58	K59	K60	K61	K62	K36	K37	K38	K57	K58	K59	K39	K40	K41	K54	K55
		N pool 10 μg/mL	0		0	5	62.5	2.5	135	0	15	117.5	15	15	15		145	57.5	115		65		90	32.5		10	42.5	22.5	7.5	17.5	27.5	0	10	0	5	5		12.5	2.5	67.5	5	85	40	37.5		45	0	0	35
		RBD pool: 10 μg/mL	5		0	0	5	2.5	50	2.5	0	65	0	0	0		70	10	170		122.5		127.5	155		27.5	112.5	7.5	47.5	17.5	95	15	0	10	20	7.5		77.5	75	45	2.5	40	247.5	57.5		110	15	15	0
		M pool: 10 μg/mL	12.5		15	5	0	0	50	2.5	20	72.5	5	5	5		275	80	37.5		47.5		72.5	20		30	22.5	42.5	25	27.5	35	0	5	5	5	0		7.5	22.5	5	35	47.5	15	40		30	10	5	25
		N protein: 1 μg/mL	37.5		12.5	15	60	7.5	137.5	47.5	15	207.5	0	0	0		230	77.5	220		305		482.5	55		27.5	97.5	35	75	80	70	22.5	0	10	5	15		5	207.5	100	40	280	195	85		85	5	0	55
		S-GS pro: 1 μg/mL	5		0	0	0	2.5	5	0	5	2.5	0	0	0		2.5	0	215		95		65	102.5		0	37.5	0	2.5	5	27.5	32.5	0		0	5		2.5	27.5	10	5	20	80	27.5		25	10		0
		Bat-N pool 10 μg/mL	30		7.5	5	35	5	85	0	0	92.5	10	10	10		175	25	77.5		77.5		240	52.5		7.5	20	0	42.5	7.5	27.5	5	5			0		0	45	32.5	17.5	85	32.5	22.5		15	0
		Con A 2 μg/mL	3545		1942.5	425	3380	1817.5	4037.5	2402.5	1305	9045	4653.33	4653.33	4653.33		3072.5	4302.5	5235		10630		10570	11025		4482.5	4697.5	4427.5	5955	3225	6995	2820	1070	6010	5155	1125		2145	6030	5130	2110	3680	5317.5	5440		5395	2880	1135	3800
		Media	2.5		0	7.5	2.5	0	2.5	2.5	0	5	2.5	2.5	2.5		15	0	5		5		0	2.5		2.5	0	0	12.5	5	135	7.5	0	0	0	0		2.5	5	0	0	0	7.5	5		0	0	0	0
			Figure 2g	Raw data from IFNgamma SFC/million PBMC from all rabbits given 840 µg OC-2.4 DNA with in vivo EP four times
				Each data point represents a mean of triplicate wells
			day 14												day 35												day 56												day 77
		Rabbit no.	K42	K43	K44	K45	K46	K47	K63	K64	K65	K66	K67	K68	K42	K43	K44	K45	K46	K47	K63	K64	K65	K66	K67	K68	K42	K43	K44	K45	K46	K47	K63	K64	K65	K66	K67	K68	K42	K43	K44	K45	K46	K47	K63	K64	K65	K66	K67
		N pool 10 μg/mL	10	97.5	7.5	30		0	162.5	115	0	5	35	40	5	97.5	25	2.5	27.5	0	0	0	0	0	40	100	10	230	47.5	0	32.5	20	430	32.5	5	20	307.5	70	40	110	47.5	7.5	55	52.5	145	45	117.5	10	20
		RBD pool: 10 μg/mL	17.5	22.5	2.5	12.5		5	30	100	5	0	5	47.5	32.5	192.5	15	2.5	0	17.5	0	0	0	0	12.5	55	12.5	215	42.5	0	20	70	797.5	12.5	0	7.5	350	135	45	117.5	67.5	17.5	20	97.5	135	75	127.5	12.5	52.5
		M pool: 10 μg/mL	10	47.5	0	67.5		0	42.5	107.5	0	0	17.5	40	12.5	72.5	35	65	25	5	0	0	0	0	82.5		10	125	82.5	7.5	30	37.5	155	5	12.5	7.5	37.5	47.5	40	45	110	82.5	85	42.5	30	85	72.5	0	5
		N protein: 1 μg/mL	100	132.5	35	215		5	187.5	345	20	5	142.5	142.5	10	402.5	50	5	200	20	0	5	0	0	47.5		35	435	67.5	2.5	50	100	685	45	0	50	235	37.5	35	40	55	35	145	85	100	130	80	5	40
		S-GS pro: 1 μg/mL	5	0	0	15		0	37.5	82.5	0	0	10	25	2.5	55	2.5	5	30	15	0	0	0	5	0		2.5	82.5	0	2.5	2.5	30	262.5	12.5	0	17.5	200	30	10	12.5	7.5	12.5	22.5	60	60	107.5	87.5	7.5	30
		Bat-N pool 10 μg/mL	20	75	0	55			102.5	112.5	0	0	12.5	30	0	107.5	2.5	12.5	67.5	5	0	0	0	0	35		17.5	250	17.5	0	55	27.5	527.5	12.5	5	47.5	85	42.5	30	180	67.5	32.5	70	67.5	90	95	142.5	10	30
		Con A 2 μg/mL	5880	12320	9135	7770		630	4245	6095	1135	695	5375	2562.5	2847.5	8242.5	4687.5	812.5	5722.5	2097.5	422.5	2205	705	222.5	3345	3577.5	4522.5	9540	4290	795	6610	3125	5470	4112.5	1880	3045	4815	4080	2112.5	5975	3777.5	3577.5	9085	5077.5	525	340	1172.5	707.5	1320
		Media	0	5	0	5		0	7.5	50	0	0	22.5	2.5	0	2.5	0	27.5	5	0	0	2.5	2.5	0	0	0	0	0	2.5	0	7.5	0	2.5	2.5	2.5	5	0	0	7.5	0	0	5	40	2.5	25	65	85	27.5
			Figure 2h Cummulated SFCs/million for the peptide pools to RBD, M, and N in rabbits vaccinated with vehicke, 84 µg and 840 µg of OC-2.4
			VEHICLE						84µg						840µg
			Day	N pool 10 μg/mL	RBD pool: 10 μg/mL	M pool: 10 μg/mL			Day	N pool 10 μg/mL	RBD pool: 10 μg/mL	M pool: 10 μg/mL			Day	N pool 10 μg/mL	RBD pool: 10 μg/mL	M pool: 10 μg/mL
			14	2.5	2.5	0			14	0	5	12.5			14	10	17.5	10
			14						14	0	0	15			14	97.5	22.5	47.5
			14	0	0	0			14	5	0	5			14	7.5	2.5	0
			14	0	0	0			14	62.5	5	0			14	30	12.5	67.5
			14	0	0	0			14	2.5	2.5	0			14	0	5	0
			14	0	0	0			14	135	50	50			14	162.5	30	42.5
			14	0	0	0			14	0	2.5	2.5			14	115	100	107.5
			14	0	0	5			14	15	0	20			14	0	5	0
			14						14	117.5	65	72.5			14	5	0	0
			14	2.5	0	0			14	15	0	5			14	35	5	17.5
			14						14	15	0	5			14	40	47.5	40
			14	2.5	5	5			14	15	0	5			35	5	32.5	12.5
			35	5	0	2.5			14	145	70	275			35	97.5	192.5	72.5
									14	57.5	10	80			35	25	15	35
			35	0	0	0			14	115	170	37.5			35	2.5	2.5	65
			35	0	0	2.5			35	65	122.5	47.5			35	27.5	0	25
			35	0	0	0			35	90	127.5	72.5			35	0	17.5	5
			35	0	0	2.5			35	32.5	155	20			35	0	0	0
			35	0	0	0			35	10	27.5	30			35	0	0	0
			35	10	7.5	12.5			35	42.5	112.5	22.5			35	0	0	0
			35	2.5	2.5	0			35	22.5	7.5	42.5			35	0	0	0
			35	0	0	0			35	7.5	47.5	25			35	40	12.5	82.5
			35	0	2.5	5			35	17.5	17.5	27.5			35	100	55
			56	10	2.5	5			35	27.5	95	35			56	10	12.5	10
			56	0	0	5			35	0	15	0			56	230	215	125
			56	5	5	2.5			35	10	0	5			56	47.5	42.5	82.5
			56	0	7.5	5			35	0	10	5			56	0	0	7.5
			56	0	0	0			35	5	20	5			56	32.5	20	30
			56	0	0	0			35	5	7.5	0			56	20	70	37.5
			56	0	0	0			35	12.5	77.5	7.5			56	430	797.5	155
			56	10	30	27.5			56	2.5	75	22.5			56	32.5	12.5	5
			56	10	0	2.5			56	67.5	45	5			56	5	0	12.5
			56	7.5	25	7.5			56	5	2.5	35			56	20	7.5	7.5
			56						56	85	40	47.5			56	307.5	350	37.5
			56	82.5	75	47.5			56	40	247.5	15			56	70	135	47.5
			56	0	0	2.5			56	37.5	57.5	40			77	40	45	40
			77	2.5	2.5	5			56	45	110	30			77	110	117.5	45
			77	2.5	0	0			56	0	15	10			77	47.5	67.5	110
			77	0	5	0			56	0	15	5			77	7.5	17.5	82.5
			77	0	0	0			56	35	0	25			77	55	20	85
			77	2.5	2.5	2.5			56	22.5	5	0			77	52.5	97.5	42.5
			77	0	0	0			56	55	357.5	70			77	145	135	30
			77		55	25			56	130	125	142.5			77	45	75	85
			77	2.5	15	0			77	10	10	42.5			77	117.5	127.5	72.5
			77	2.5	0	0			77	35	65	22.5			77	10	12.5	0
			77	2.5	0	7.5			77	25	55	35			77	20	52.5	5
			77	152.5	80				77	105	20	152.5			77	35	85	47.5
									77	2.5	75	0
									77	45	152.5	127.5
									77	5	50	20
									77	0	35	5
									77	0	2.5	5
									77	12.5	15	27.5
									77	17.5	25	30
									77	10	22.5	22.5
									77	70	210	12.5
									77	0	12.5	0
									77	182.5	65	102.5
									91	20	10	32.5
									77	70	25	50
									77	7.5	2.5	5
									91	25	2.5	37.5
									91	22.5	260	87.5
									91	32.5	102.5	72.5
									91	5	0	2.5
									91	15	52.5	10
									91	10	15	2.5
									119	20	5	7.5
									119	20	52.5	10
									119	22.5	2.5	67.5
									119	15	5	20
									119	35	60	35
									119	7.5	2.5	0
[truncated: 120 more columns]
