# Supplementary material for: A universal SARS‐CoV DNA vaccine inducing highly cross‐reactive neutralizing antibodies and T cells
Source: EMBO Mol Med. 2022 Sep 2;14(10):e15821. doi: 10.15252/emmm.202215821 (PMC9538582; doi:10.15252/emmm.202215821)
Supplement: Supplementary file 6 — Source Data for Figure 3 [file EMMM-14-e15821-s007.xlsx]

## Sheet: Blad1
		Figure 1a
		No data presented
		Figure 1b	Histological scoring of lungs																				Figure 3d
				Histological scoring					Figure 3c														Nasal PCR cycle time values								Lung PCR cycle time values normalized for actin CT value
		Analysis	Mouse	Control DNA	rS/QS21	rN/QS21	OC-2.4																	SARS-COV-2								SARS-COV-2						Actin										SARS-COV-2
		Bronciolar infl	1	2	2	2	A			1- pVax													Group	Sample	CT1	CT2	Ct avg		Death		Group	Sample	CT1	CT2	Ct avg	Normalized CT		Sample	CT1	CT2	CT avg	Normalization factor		Mean Actin CT			Group	Sample	CT1
			2	2	2	2	2				Animal number												1 -pVax	1_1	28.51	28.62	28.565		PID 6		1 -pVax	1_1	14.68	15.59	15.135	26.3976		1_1	8.9	9.226	9.063	1.74414		15.8071			1 -pVax	1_1	29.94
			3	1	2	1	2			1- pVax	1		2		3		4		5					1_2	30.26	30.54	30.4		PID 6			1_2	16.23	15.91	16.07	24.0892		1_2	10.54	10.55	10.545	1.49902						1_2	29.51
			4	1	2	1	1		T0 blood	210507	gram	% weightloss	gram	% weightloss	gram	% weightloss	gram	% weightloss	gram	% weightloss				1_3	25.92	26.18	26.05		PID 6			1_3	15.2	14.92	15.06	21.9507		1_3	10.78	10.91	10.845	1.45755						1_3	27.26
			5	1	1	1	1		1st immunization	210507	18.4		19.8		18.2		18.3		17.6					1_4	29.3	30.28	29.79		PID 6			1_4	13.31	14.36	13.835	19.9719		1_4	11.02	10.88	10.95	1.44358						1_4	28.2
		Perivascular cuff	1	3	1	3	A		T1 blood	210521														1_5	24.58	24.89	24.735		PID 6			1_5	11.89	11.79	11.84	17.2415		1_5	10.78	10.93	10.855	1.45621						1_5	28.79
			2	3	1	3	2		2nd immunization	210528	19.9		21.5		20.5		20.2		20
			3	2	1	3	2		T2 blood	2021-06-11													2-S+QS-21	2_1	40	40	40		PID 13		2-S+QS-21	2_1	x	x	#DIV/0!	40		2_1	14.73	14.76	14.745	1.07203					2-S+QS-21	2_1	x
			4	1	1	4	3		3rd immunization	2021-06-18	22.6		23.4		22.2		21.3		22.5					2_2	34.79	34.13	34.46		PID 13			2_2	x	x	#DIV/0!	40		2_2	19.14	19.15	19.145	0.825654						2_2	x
			5	2	1	3	1		T3 blood	2021-06-30														2_3	40	40	40		PID 13			2_3	34.24	34.99	34.615	28.4685		2_3	19.2	19.24	19.22	0.822432						2_3	x
		Peribroniolar cuff	1	1	1	2	A		Challenge	210701	22.3	0	23.9	0	22.5	0	21.9	0	23	0				2_4	35.97	40	37.985		PID 13			2_4	x	x	#DIV/0!	40		2_4	22.16	24.29	23.225	0.680609						2_4	31.3
			2	2	1	3	1		1	2021-07-02	22.6	1.34529	23.5	-1.67364	22.6	0.444444	21.6	-1.36986	23.3	1.30435				2_5	35.9	40	37.95		PID 13			2_5	x	x	#DIV/0!	40		2_5	19.05	19.64	19.345	0.817118						2_5	29.11
			3	1	1	3	2		2	2021-07-03	22.2	-0.44843	23	-3.76569	22.3	-0.888889	22.1	0.913242	23.1	0.434783
			4	1	1	4	3		3	2021-07-04	21.3	-4.4843	22.1	-7.53138	20.2	-10.2222	20.8	-5.02283	20.8	-9.56522			3-N+QS-21	3_1	32.73	35.07	33.9		PID 7		3-N+QS-21	3_1	27.13	27.33	27.23	18.3044		3_1	23.47	23.56	23.515	0.672216					3-N+QS-21	3_1	29.74
			5	2	1	3	1		4	2021-07-05	19.8	-11.2108	20.6	-13.8075	19.2	-14.6667	19.3	-11.8721	19.4	-15.6522				3_2	35.76	40	37.88		PID 13			3_2	32.29	32.24	32.265	27.9538		3_2	18.26	18.23	18.245	0.866383						3_2	28.95
		Alveolar exudate	1	1	2	1	A		5	2021-07-06	19.1	-14.3498	19.5	-18.41	17.4	-22.6667	18.1	-17.3516	18.3	-20.4348				3_3	40	35.54	37.77		PID 13			3_3	31.79	31.38	31.585	26.9365		3_3	18.62	18.45	18.535	0.852827						3_3	31.37
			2	1	2	2	1		6	2021-07-07	17.5	-21.5247	18.6	-22.1757	16.6	-26.2222	17.4	-20.5479	17.5	-23.913				3_4	33.62	40	36.81		PID 7			3_4	23.07	22.72	22.895	19.1383		3_4	18.86	18.96	18.91	0.835915						3_4	29.02
			3	3	1	2	1		7	2021-07-08														3_5	36.12	36.01	36.065		PID 13			3_5	35.26	x	35.26	27.3149		3_5	20.26	20.55	20.405	0.77467						3_5	27.95
			4	3	1	2	1		8	2021-07-09	Less active, piloerection, breathing
			5	3	1	2	2		9	2021-07-10													6- OC2.4	6_1	40	40	40		PID 13		6- OC2.4	6_1	28.09	27.63	27.86	33.2493		6_1	13.16	13.33	13.245	1.19344					6- OC2.4	6_1	x
		Alveolar septal infl	1	3	4	2	A		10	2021-07-11														6_2	40	40	40		PID 13			6_2	26.64	26.68	26.66	37.2442		6_2	10.84	11.79	11.315	1.39701						6_2	x
			2	3	4	3	2		11	2021-07-12														6_3	40	40	40		PID 13			6_3	28.75	27.57	28.16	23.0816		6_3	19.28	19.29	19.285	0.81966						6_3	x
			3	3	4	4	4		12	2021-07-13														6_4	40	40	40		PID 13			6_4	28.19	27.09	27.64	40.7185		6_4	10.08	11.38	10.73	1.47317						6_4	x
			4	3	3	4	4		13	2021-07-14														6_5	40	40	40		PID 13			6_5	30.96	x	30.96	34.9065		6_5	13.87	14.17	14.02	1.12747						6_5	x
			5	4	3	3	2									sneezed at challenge
		Interstitial hyperemia - alveolar haemorrhage	1	3	3	3	A
			2	3	4	3	2				Animal number
			3	3	3	3	3			2- S+QS21	1		2		3		4		5
			4	3	2	3	1		T0 blood	210507
			5	2	3	4	3		1st immunization	210507	18.5		18.4		19		18.1		17.9
									T1 blood	210521
									2nd immunization	210528	20.6		20		21.5		19.8		20.2
		One lung lobe from each animal, H&E staining, evaluated by light microscope.							T2 blood	2021-06-11
									3rd immunization	2021-06-18	22		21.9		22		22.1		21.2
		* Mixed inflammatory cells, mainly MNC (mononuclear) and minimal-mild neutrophils.							T3 blood	2021-06-30
									Challenge	210701	22.2	0	21.4	0	22.2	0	22.1	0	21.5	0
		A = artefactual (processing).							1	2021-07-02	22.4	0.900901	21.3	-0.46729	22.2	0	21.7	-1.80995	21	-2.32558
									2	2021-07-03	22.8	2.7027	21.3	-0.46729	22.5	1.35135	21.8	-1.35747	21.3	-0.930233
		Severity ranges from 0 to 4: 0 = none; 1 = minimal; 2 =mild; 3 = moderate and 4 = marked/severe.							3	2021-07-04	23.2	4.5045	21.3	-0.46729	22.8	2.7027	22.5	1.80995	22	2.32558
									4	2021-07-05	23.1	4.05405	22	2.80374	22.6	1.8018	22.8	3.16742	22.2	3.25581
		Findings adapted from Salguero et al (2021).							5	2021-07-06	22.9	3.15315	22.3	4.20561	23.1	4.05405	22.1	0	21.4	-0.465116
									6	2021-07-07	23.3	4.95495	22.4	4.6729	24.1	8.55856	22.6	2.26244	21.6	0.465116
		Pathologist: Maria Erlandsson							7	2021-07-08	23.4	5.40541	22.4	4.6729	23.5	5.85586	22.7	2.71493	21.6	0.465116
									8	2021-07-09	23.2	4.5045	22	2.80374	22.9	3.15315	22.5	1.80995	22	2.32558
									9	2021-07-10	22.9	3.15315	21.6	0.934579	22.6	1.8018	22.5	1.80995	22.3	3.72093
									10	2021-07-11	23.2	4.5045	22	2.80374	22.8	2.7027	22.3	0.904977	21.9	1.86047
									11	2021-07-12	23.6	6.30631	22.3	4.20561	23.3	4.95495	22.3	0.904977	21.9	1.86047
									12	2021-07-13	23.7	6.75676	22.2	3.73832	23	3.6036	22.4	1.35747	22.3	3.72093
									13	2021-07-14	23.2	4.5045	22.2	3.73832	22.9	3.15315	22.6	2.26244	22.6	5.11628
											Animal number
										3- N+QS21	1		2		3		4		5
									T0 blood	210507
									1st immunization	210507	17.1		17.9		19.6		17.5		17.3
									T1 blood	210521
									2nd immunization	210528	19.3		20.3		21.8		19.2		18.9
									T2 blood	2021-06-11
									3rd immunization	2021-06-18	20.9		22.8		24.5		20.7		20.8
									T3 blood	2021-06-30
									Challenge	210701	20.5	0	22	0	23.9	0	20.5	0	20.1	0
									1	2021-07-02	20.2	-1.46341	22.7	3.18182	23.5	-1.67364	20.4	-0.487805	20.3	0.995025
									2	2021-07-03	19.2	-6.34146	20.8	-5.45455	22.6	-5.43933	19.2	-6.34146	18.3	-8.95522
									3	2021-07-04	17.3	-15.6098	18.6	-15.4545	20.8	-12.9707	17.7	-13.6585	17.2	-14.4279
									4	2021-07-05	17.9	-12.6829	19.6	-10.9091	20.7	-13.3891	16.8	-18.0488	17.9	-10.9453
									5	2021-07-06	17.7	-13.6585	20.3	-7.72727	22	-7.94979	17.6	-14.1463	19.1	-4.97512
									6	2021-07-07	16.5	-19.5122	21.4	-2.72727	21.6	-9.62343	16.8	-18.0488	19.9	-0.995025
									7	2021-07-08	15.1	-26.3415	20.9	-5	20.4	-14.6444	15.8	-22.9268	18.6	-7.46269
									8	2021-07-09	Really sick, not active, hunched		20.3	-7.72727	20	-16.318	Less active, hunched, piloerection		18.1	-9.95025
									9	2021-07-10			19.8	-10	19.5	-18.41			17.1	-14.9254
									10	2021-07-11			19.6	-10.9091	20	-16.318			16.9	-15.9204
									11	2021-07-12			19.6	-10.9091	20.6	-13.8075			17.5	-12.9353
									12	2021-07-13			20	-9.09091	20.9	-12.5523			17.9	-10.9453
									13	2021-07-14			20.5	-6.81818	21.3	-10.8787			18.2	-9.45274
											Animal number
										6 - OC2.4	1		2		3		4		5
									T0 blood	210507
									1st immunization	210507	19.5		19.1		17.7		19.4		18.1
									T1 blood	210521
									2nd immunization	210528	21.7		21		19.5		21.5		20.5
									T2 blood	2021-06-11
									3rd immunization	2021-06-18	24.1		22.2		20.9		24.7		22.4
									T3 blood	2021-06-30
									Challenge	210701	24.3	0	21.9	0	20.5	0	23.8	0	22.1	0
									1	2021-07-02	24.4	0.411523	21.7	-0.913242	21.1	2.92683	24.1	1.2605	21.8	-1.35747
									2	2021-07-03	23.6	-2.88066	21.9	0	20.8	1.46341	24	0.840336	22.3	0.904977
									3	2021-07-04	24.3	0	22	0.456621	21	2.43902	24.1	1.2605	22.1	0
									4	2021-07-05	24.2	-0.411523	22.6	3.19635	21.4	4.39024	23.8	0	22.4	1.35747
									5	2021-07-06	24.4	0.411523	21.8	-0.456621	21.6	5.36585	23.5	-1.2605	22	-0.452489
									6	2021-07-07	24.5	0.823045	22	0.456621	21.7	5.85366	22.7	-4.62185	22.4	1.35747
									7	2021-07-08	23.8	-2.05761	23.6	7.76256	21.8	6.34146	24	0.840336	22.3	0.904977
									8	2021-07-09	24.2	-0.411523	23	5.02283	21.2	3.41463	24.3	2.10084	22.6	2.26244
									9	2021-07-10	24.3	0	22.6	3.19635	21.3	3.90244	23.6	-0.840336	22.1	0
									10	2021-07-11	24.6	1.23457	22.4	2.28311	21.2	3.41463	23.8	0	22	-0.452489
									11	2021-07-12	24.7	1.64609	22.9	4.56621	21.2	3.41463	24.2	1.68067	22.8	3.16742
									12	2021-07-13	24.4	0.411523	23.2	5.93607	20.9	1.95122	24.4	2.52101	22.7	2.71493
									13	2021-07-14	24.3	0	22.7	3.65297	20.9	1.95122	24.6	3.36134	22.4	1.35747
[truncated: 9 more columns]
